# Supplementary material for: Environmental and Nesting Variables Associated with Atlantic Leatherback Sea Turtle (Dermochelys coriacea) Embryonic and Hatching Success Rates in Grenada, West Indies
Source: Animals (Basel). 2023 Feb 16;13(4):685. doi: 10.3390/ani13040685 (PMC9951857; doi:10.3390/ani13040685)
Supplement: Supplementary file 1 [file animals-13-00685-s001.zip]

Archive with 3 entries (3 files):
- Supplemental File 1.pdf
- Supplemental File 2.xlsx
- Supplemental File 3.xlsx
